# Supplementary material for: Bimodal-Structured 0.9KNbO3-0.1BaTiO3 Solid Solutions with Highly Enhanced Electrocaloric Effect at Room Temperature
Source: Nanomaterials (Basel). 2022 Aug 4;12(15):2674. doi: 10.3390/nano12152674 (PMC9370179; doi:10.3390/nano12152674)
Supplement: Supplementary file 1 [file nanomaterials-12-02674-s001.zip]

Archive with 1 entries (1 files):
- nanomaterials-1800530-supplementary.pdf
